# Supplementary material for: Interventions for treatment of COVID-19: A living systematic review with meta-analyses and trial sequential analyses (The LIVING Project)
Source: PLoS Med. 2020 Sep 17;17(9):e1003293. doi: 10.1371/journal.pmed.1003293 (PMC7498193; doi:10.1371/journal.pmed.1003293)
Supplement: S2 Table — (XLSX) [file pmed.1003293.s004.xlsx]

## Sheet: Sheet2
Table 2. Characteristics of included studies
Author	Number randomised	Experimental group	Control group	Participants (severity of COVID-19 as defined by trialists)	Overall RoB	Primary outcomes	All-cause mortality	Serious adverse events	Intensive care	Mechanical ventilation	Renal replacement therapy	Quality of life	Non-serious adverse events	Time to clinical improvement
ACTT-1 2020	1063	Remdesivir	Placebo	Mild, moderate, severe	High	Time to recovery, defined by either discharge from the hospital or hospitalisation for infection-control purposes only.	32/ 538 (5.9%) died in the remdesivir group compared with 54/ 521 (10.4%) in the placebo group (P=.010). This result is included in the meta-analysis.	114/ 538 (21,2%) experienced one or more serious adverse events in the remdesivir group compared with 141/ 521 (27.1%) in the placebo group (P=.026). This result is included in the meta-analysis.	No data	No data	No data	No data	156/ 538 (29%) experienced one or more non-serious adverse events in the remdesivir group compared with 172/ 521 (33%) in the placebo group (P=.16). This result is included in the meta-analysis.	No data
Borba et al. 2020	81	High dosage chloroquine	Low dosage chloroquine	Severe	High	The primary end point was lethality by day 13. Secondary end points included participant clinical status,laboratory examinations, electrocardiogram on days 13,daily clinical status during hospitalization,duration of mechanical ventilation (ifapplicable)and supplementary oxygen (ifapplicable),and the time (in days) from treatment initiation to death.	16/41 (39.0%) died in the high dose chloroquine group compared with 6/40 (15.0%) in the low dose chloroquine group. (P=.024)	7/37 (18.9%) experienced one or more serious adverse events in the high dose chloroquine group compared with 4/36 (11.1%) in the low dose chloroquine group. (P=.515)	No data	No data	No data	No data	No data	No data
Cao et al. 2020	199	Lopinavir–ritonavir	Standard care alone	Severe	High	Time to clinical improvement or discharge from the hospital, whichever came first.	19/99 (19.1%) died in the Lopinavir/Ritonavir group compared with 25/ 100 (25%) in the standard care group (P=.39).	19/ 95 (20%) experienced one or more serious adverse events in the lopinavir/ritonavir group compared with 32/ 99 (32.3%) in the standard care group (P=.079). This result is included in the meta-analysis.	No data	No data	No data	No data	46/ 95 (48.4%) experienced one or more non-serious adverse events in the lopinavir/ritonavir group compared with 49/ 99 (49.5%) in the standard care group (P=.89). This result is included in the meta-analysis.	Lopinavir/ritonavir was not associated with a difference in time to clinical improvement compared with standard care (hazard ratio 1.31 [95% CI 0.95-1.80]).
Cavalcanti et al. 2020	667	Hydroxychloroquine	Standard care alone	Mild, moderate	High	Clinical status at 15 days as assessed with the use of a seven-level ordinal scale	7/ 221 (3.2%) died in the hydroxychloroquine group compared with 6/ 227 (2.6%) in the standard care group (P=.785).	7/ 221 (3.2%) experienced one or more serious adverse events in the hydroxychloroquine group compared with 6/ 227 (2.6%) in the standard care group (P=.785). This data is based on mortality data, as this proportion was higher than the serious adverse events data reported.	No data	16/ 221 (7.2%) received mechanical ventilation in the hydroxychloroquine group compared with 13/ 227 (5.7%) in the standard care group (P=.568).	No data	No data	74/ 221 (34%) experienced one or more non-serious adverse events in the hydroxychloroquine group comapred with 61/ 227 (27%) in the standard care group. This result is included in the meta-analysis.	No data
		Hydroxychloroquine and azithromycin	Standard care alone				3/ 217 (1.4%) died in the hydroxychloroquine plus azithromycin group compared with 6/ 227 (2.6%) in the standard care group (P=.504).	3/ 217 (1.4%) experienced one or more serious adverse events in the hydroxychloroquine plus azithromycin group compared with 6/ 227 (2.6%) in the standard care group (P=.504). This data is based on mortality data, as this proportion was higher than the serious adverse events data.	No data	20/ 217 (9.2%) received mechanichal ventilation in the hydroxychloroquine plus azithromycin group compared with 13/ 227 (5.7%) in the standard care group (P=.205).	No data	No data	82/ 217 (37.8%) experienced one or more non-serious adverse events in the hydroxychloroquine plus azithromycin group compared with 61/ 227 (27%) in the standard care group (P=.015).	No data
		Hydroxychloroquine	Hydroxychloroquine and azithromycin				7/ 221 (3.2%) died in the hydroxychloroquine group compared with 3/ 217 (1.4%) in the hydroxychloroquine plus azithrombycin group (P=.338).	7/ 221 (3.2%) experienced one or more serious adverse events in the hydroxychloroquine group compared with 3/ 217 (1.4%) in the hydroxychloroquine plus azithrombycin group (P=.338). This data is based on mortality data, as this proportion was higher than the serious adverse events data.	No data	16/ 221 (7.2%) received mechanical ventilation in the hydroxychloroquine group compared with 20/ 217 (9.2%) in the hydroxychloroquine plus azithromycin group (P=.490)	No data	No data	74/ 221 (34%) experienced one or more non-serious adverse events in the hydroxychloroquine group compares with 82/ 217 (37.8%) in the hydroxychloroquine plus azithromycin group (P=.370).	No data
Chen C et al. 2020	240	Favipravir	Umifenovir (Arbidol)	Moderate, severe	High	Clinical recovery rate at day 7.	0/ 120 (0%) died in the favipravir group compared with 0/ 120 (0%) in the umifenovir group (P=not applicable).	1/ 120 (0.08%) experienced one or more serious adverse events in the favipravir group compared with 4/ 120 (0.3%) in the umifenovir group (P=.37).	No data	No data	No data	No data	37/ 116 (31.9%) experienced one or more non-serious adverse events in the favipravir group compared with 28/ 120 (23.3%) in the umifenovir group (P=.15).	No data
Chen CP. et al. 2020	31	Hydroxychloroquine	Standard care alone	Mild, moderate	High	Time to negative 194 rRT-PCR assessments from randomization up to 14 days.	0/ 19 died in the hydroxychloroquine group compared with 0/ 11 in the standard care group (P = not applicable).	0/ 19 experienced one or more serious adverse events in the hydroxychloroquine group compared with 0/ 11 in the standard care group (P = not applicable). This result is purely based on mortality data, as suggested by the ICH-GCP guidelines.	No data	No data	No data	No data	No data	No data
Chen J et al. 2020	30	darunavir + cobicistat + interferon alpha 2b	interferon alpha 2b	Mild	High	Viral clearance rate at day 7 after randomization.	0/ 15 died in the darunavir + cobicistat + interferon alpha 2b group compared with 0/ 15 in the interferon alpha 2b group (P = not applicable).	0/ 15 experienced one or more serious adverse events in the darunavir + cobicistat + interferon alpha 2b group compared with 0/ 15 in the interferon alpha 2b group (P = not applicable). This result is purely based on mortality data, as suggested by the ICH-GCP guidelines.	No data	1/15 (6.6%) received mechanical ventilation in the darunavir + cobicistat + interferon alpha 2b group compared with 0/ 15 (0%) in the interferon alpha 2b group (P=1)	No data	No data	2/ 15 experienced one or more non-serious adverse events in the darunavir + cobicistat + interferon alpha 2b group compared with 4/ 15 in the interferon alpha 2b group (P=.651).	No data
Chen J et al. 2020	30	Hydroxychloroquine	Standard care alone	Moderate	High	Negative conversion rate of COVID-19 nucleic acid in respiratory pharyngeal swab on day 7.	0/ 15 (0%) died in the hydroxychloroquine group compared with 0/ 15 (0%) in the standard care group (P=not applicable).	0/ 15 (0%) experienced one or more serious adverse events in the hydroxychloroquine group compared with 0/ 15 (0%) in the standard care group (P=not applicable). This result is purely based on mortality data, as suggested by the ICH-GCP guidelines.	No data	No data	No data	No data	4/ 15 (26.7%) in the hydroxychloroquine group experienced one or more non-serious adverse events compared with 3/ 16 (18.8%) in the standard care group (P=.69). This result is included in the meta-analysis.	No data
Chen L et al. 2020	67	Chloroquine	Standard care	Moderate	High	Time to clinical recovery. Patients were considered to have achieved clinical recovery when they had met all of the following criteria for at least 48 hours: 1. axillary body temperature ≤36.9°C or oral body temperature ≤37.2°C; 2. complete relief of all symptoms other than cough; 3. cough graded as mild or absent on a patient-reported scale of severe, moderate, mild, absent.	0/18 (0%) died in the chloroquine group compared with 0/12 (0%) in the standard care group (P=not applicable).	0/18 (0%) experienced one or more serious adverse events in the chloroquine group compared with 0/12 (0%) in the standard care group (P=not applicable).	No data	No data	No data	No data	8/18 (44.44%) in the chloroquine group experienced one or more non-serious adverse events compared with 2/12 (16.67%) in the standard care group. (P=.235)	No data
		Hydroxychloroquine	Standard care				0/18 (0%) died in the hydroxychloroquine group compared with 0/12 (0%) in the standard care group (P=not applicable).	0/18 (0%) experienced one or more serious adverse events in the hydroxychloroquine group compared with 0/12 (0%) in the standard care group (P=not applicable).	No data	No data	No data	No data	9/18 (50.0%) in the hydroxychloroquine group experienced one or more non-serious adverse events compared with 2/12 (16.67%) in the standard care group (P=.121). This result is included in the meta-analysis.	No data
		Chloroquine	Hydroxychloroquine				0/18 (0%) died in the chloroquine group compared with 0/18 (0%) in the hydroxychloroquine group (P=not applicable).	0/18 (0%) experienced one or more serious adverse events in the chloroquine group compared with 0/18 (0%) in the hydroxychloroquine group (P=not applicable).	No data	No data	No data	No data	8/18 (44.44%) in the chloroquine group experienced one or more non-serious adverse events compared with 9/18 (50.0%) in the hydroxychloroquine group (P=1)	No data
Chen Y-K et al. 2020	101	RBV+IFN-α	LPV/r+IFN-α	Mild, moderate	High	Difference in the interval from baseline to SARS-CoV-2 nucleic acid negativity among the three antiviral treatment groups	0/33 (0%) died in the RBV+IFN-α group compared with 0/36 (0%) in the LPV/r+IFN-α group (P=not applicable).	0/33 (0%) experienced one or more serious adverse events in the RBV+IFN-α group compared with 0/36 (0%) in the LPV/r+IFN-α group (P=not applicable). This result is purely based on mortality data as suggested by the ICH-GCP guideliens.	No data	No data	No data	No data	No data	No data
Chen Y-K et al. 2020	101	RBV+IFN-α	RBV+LPV/r+IFN-α				0/33 (0%) died in the RBV+IFN-α group compared with 0/32 (0%) in the RBV+LPV/r+IFN-α group (P=not applicable).	0/33 (0%) experienced one or more serious adverse events in the RBV+IFN-α group compared with 0/32 (0%) in the RBV+LPV/r+IFN-α group (P=not applicable). This result is purely based on mortality data as suggested by the ICH-GCP guideliens.	No data	No data	No data	No data	No data	No data
		LPV/r+IFN-α	RBV+LPV/r+IFN-α				0/36 (0%) died in the LPV/r+IFN-α group compared with 0/32 (0%) in the RBV+IFN-α group (P=not applicable).	0/36 (0%) experienced one or more serious adverse events in the LPV/r+IFN-α group compared with 0/32 (0%) in the RBV+IFN-α group (P=not applicable). This result is purely based on mortality data as suggested by the ICH-GCP guideliens.	No data	No data	No data	No data	No data	No data
Chen, Z. et al. 2020	62	Hydroxychloroquine	Standard care	Unclear	High	Time to clinical recovery , clinical characteristics, and radiological results were assessed at baseline and 5 days after treatment.	No data	No data	No data	No data	No data	No data	2/ 31 (6.5%) experienced one or more non-serious adverse events in the hydroxychloroquine group compared with 0/ 31 (0%) in the standard care group (P=.49). This result is included in the meta-analysis.	No data
Corral-Gudino et al. 2020	63	Methylprednisolone	Standard care	Severe	High	A composite of death, admission to the intensive care unit (ICU) or requirement of non-invasive ventilation (NIV).	No data	No data	No data	No data	No data	No data	No data	No data
Davoudi-Monfared et al. 2020	92	IFN β-1a plus standard care	Standard care	Severe	High	Time to reach clinical response defined according to the six-category ordinal scale.The six categories are: (1) discharge (2) hospital admission, not requiring oxygen (3) hospital admission, requiring oxygen (4) hospital admission, requiring non-invasive positive pressure ventilation (5) hospital admission requiring invasive mechanical ventilation (6) death.	8/42 (19.0%) died in the IFN β-1a plus standard care group compared with 17/39 (43.6%) in the standard care group (P=.029)	8/42 (19.0%) experienced one or more serious adverse events in the IFN β-1a plus standard care group compared with 17/39 (43.6%) in the standard care group (P=.029). This result is purely based on mortality data, as suggested by the ICH-GCP guidelines.	No data	No data	No data	No data	8/42 (19.0%) experienced one or more non-serious adverse events in the IFN β-1a plus standard care group compared with 0/39 in the standard care group (P=.006)	Time to the clinical response was not significantly different between the IFN and the control groups. (hazard ratio 1.10 [95% CI 0.64-1.87]).
Gharbharan et al. (2020)	86	Convalescent Plasma plus standard care	Standard care	Unclear	High	60-day mortality. However, the trial was prematurely stopped and only data from 15 days after randomization is reported.	6/43 (14.0%) died in the Convalescent Plasma plus standard care group compared with 11/43 (26.0%) in the standard care group. This result is included in the meta-analysis.	6/43 (14.0%) experienced one or more serious adverse events in the Convalescent Plasma plus standard care group compared with 11/43 (26.0%) in the standard care group. This result is purely based on mortality data, as suggested by the ICH-GCP guidelines.	No data	No data	No data	No data	No data	No data
Goldman et al 2020	402	Remdesivir for 5 days	Remdesivir for 10 days	Severe	High	Clinical status assessed on day 14 on a 7-point ordinal scale consisting of the following categories: 1, death; 2, hospitalized, receiving invasive mechanical ventilation or ECMO; 3, hospitalized, receiving noninvasive ventilation or high-flow oxygen devices; 4, hospitalized, requiring low-flow supplemental oxygen; 5, hospitalized, not requiring supplemental oxygen but receiving ongoing medical c…	16/200 (8%) died in the 5-day group compared with 21/197 (11%) in the 10-day group. (P=0.39)	42/200 (21%) experienced serious adverse events in the 5-day group compared with 68/197 (35%) in the 10-day group. (P=0.003)	No data	No data	No data	No data	No data	10 days in the 5-day group compared with 11 days n the 10-day group. (hazard ratio 0.79 [95% CI 0.61-1.01]).
GREGGO-19 (2020)	110	Colchicine	Standard care alone	Unclear	High	The coprimary end points of the biochemical phase were the difference in maximal high-sensitivity cardiac troponin (hs cTn) levels between the 2 groups and the time for C-reactive protein to reach levels greater than 3 times the upper reference limit. The primary end point of the clinical phase was the time from baseline to clinical deterioration, defined as a 2-grade increase on an ordinal clini…	Unclear	Unclear	No data	No data	No data	No data	25/55 (45.5%) experienced one or more non-serious adverse events in the colchicine group compared with 9/50 (18%) in the control group. (P=.003)	No data
Guvenmez et al. (2020)	24	intravenous LINCOCIN®	oral AZITRO®	Unclear	High	Virologic Cure (Negative Bronchoalveolar PCR) on day 6.	No data	No data	No data	No data	No data	No data	No data	No data
Idelsis et al. 2020	79	Interferon alpha-2b and gamma	Interferon alpha-2b alone	Unclear	High	The primary outcomes included virological and clinical evaluations. Time to SARS-CoV-2 RNA negativization (absence of the virus according to the RT-PCR) in positive patients after starting antiviral therapy was the virological endpoint.	0/ 30 (0%) died in the interferon alpha-2b and gamma group compared with 0/ 33 (0%) in the interferon alpha-2b group (P=not applicable)	0/ 30 (0%) experienced one or more serious adverse events in the interferon alpha-2b and gamma group compared with 0/ 33 (0%) in the interferon alpha-2b group (P=not applicable)	No data	No data	No data	No data	10/ 29 (35%) experienced one or more non-serious adverse events in the interferon alpha-2b group compared with 8/ 28 (29%) in the inteferon alpha-2b group (P=.77)
Hung et al. 2020	127	Inferon beta-1b, lopinvir-ritonavir, and ribavirin	Liponavir/ritonavir	Mild, morerate	High	Time to providing a nasopharyngeal swab negative for severe acute respiratory syndrome coronavirus 2 RT-PCR .	0/ 86 (0%) died in the triple combination group compared with 0/ 41 (0 %) in the lopinavir/ritonavir group (P=not applicable).	0/ 86 (0%) experienced one or more serious adverse events in the triple combination group compared with 1/ 41 (2%) in the lopinavir/ritonavir group (P=.32).	No data	0/ 86 (0%) received mechanical ventilation in the triple combination group compared with 1/ 41 (2 %) in the lopinavir/ritonavir group (P=.32).	No data	No data	34/ 86 (40%) experienced one or more non-serious adverse events in the triple combination group compared with 18/ 41 (44%) in the lopinavir/ritonavir group (P=.70).	No data
Li L et al. 2020	103	Convalescent plasma in addition to standard treatment	Standard care	Mild, moderate	High	Time to clinical improvement within a 28-day period.Clinicalimprovement was defined as patient discharge or a reduction of 2 points on a 6-point disease severity scale.13The scale was defined as follows:6 points,death; 5 points,hospitalization plus extracorporeal membrane oxygenation(ECMO) or invasive mechanical ventilation;4points, hospitalization plus noninvasive ventilation or high-flow supple…	8/51 (15.7%) died in the Convalescent plasma in addition to standard treatment group compared with 12/50 (24.0%) in the standard care group (P=.33)	8/51 (15.7%) experienced one or more serious adverse events in the Convalescent plasma in addition to standard treatment group compared with 12/50 (24.0%) in the standard care group (P=.33). This result is purely based on mortality data, as suggested by the ICH-GCP guidelines.	No data	No data	No data	No data	No data	Convalescent plasma transfusion in addition to standard care was not associated with a difference in time to clinical improvement compared with standard care (hazard ratio 1.40 [95% CI 0.79-2.49]).
Li Y et al. 2020	86	Lopinavir-ritonavir plus standard care	Standard care	Mild, moderate	High	Rate of positive-to-negative conversion of SARS-CoV-2 nucleic acid at day 21.	0/ 34 (0%) died in the Lopinavir/Ritonavir group compared with 0/ 17 (0%) in the standard care group (P=not applicable).	1/ 34 (2.9%) experienced one or more serious adverse events in the Lopinavir/Ritonavir group compared with 0/ 17 (0%) in the standard care group (P=1.00). This result is included in the meta-analysis.	No data	No data	No data	No data	12/ 34 (35.2%) in the lopinavir/ritonavir group experienced one or more non-serious adverse events compared with 0/ 17 (0%) in the standard care group (P=.004). This result is included in the meta-analysis.	No data
		Umifenovir (Arbidol)	Lopinavir-ritonavir				0/ 35 (0%) died in the umifenovir group compared with 0/ 34 (0%) in the lopinavir/ritonavir group (P=not applicable).	0/ 35 (0%) experienced one or more serious adverse events in the umifenovir group compared with 1/ 34 (2.9%) in the lopinavir/ritonavir group (P=.49).	No data	No data	No data	No data	5/ 35 (14.3%) in the umifenovir group experienced one or more non-serious adverse events compared with 12/ 34 (35.3%) in the lopinavir/ritonavir group (P=.054).	No data
		Umifenovir (Arbidol)	Standard care				0/ 35 (0%) died in the umifenovir group compared with 0/ 17 (0%) in the standard care group (P=not applicable).	0/ 35 (0%) experienced one or more serious adverse events in the umifenovir group compared with 0/ 17 (0%) in the standard care group (P=not applicable).	No data	No data	No data	No data	5/ 35 (14.2%) in the umifenovir group experienced one or more non-serious adverse events compared with 0/ 17 (0%) in the standard care group (P=.16).	No data
Lou et al. 2020	30	Baloxavir marboxil	Favipravir	Unclear	High	Percentage of subjects with viral negative by day 14 and the time from randomization to clinical improvement.	0/ 10 (0%) died in the baloxavir marboxil group compared with 0/ 9 (0 %) in the favipravir group (P=not applicable).	6/ 10 (60%) experienced one or more serious adverse events in the baloxavir marboxil group compared with 4/ 9 (44.4%) in the favipravir group (P=.66).	1/ 10 (10%) were admitted to intensive care in the baloxavir marboxil group compared with 2/ 9 (22.2%) in the standard care group (P=.58).	1/ 10 (10%) received mechanical ventilation in the baloxavir marboxil group compared with 0/ 9 (0%) in the favipravir group (P=1.0).	No data	No data	10/ 10 (100%) experienced one or more non-serious adverse events in the baloxavir marboxil group compared with 8/ 9 (88.9%) in the favipravir group (P=.47).	No hazard ratio and confidence intervals reported.
		Baloxavir marboxil	Standard care				0/ 10 (0%) died in the baloxavir marboxil group compared with 0/ 10 (0 %) in the standard care group (P=not applicable).	6/ 10 (60%) experienced one or more serious adverse events in the baloxavir marboxil group compared with 4/ 10 (40%) in the standard care group (P=.66).	1/ 10 (10%) were admitted to intensive care in the baloxavir marboxil group compared with 0/ 10 (0%) in the standard care group (P=1.00).	1/ 10 (10%) received mechanical ventilation in the baloxavir marboxil group compared with 0/ 10 (0%) in the standard care group (P=1.00).	No data	No data	10/ 10 (100%) experienced one or more non-serious adverse events in the baloxavir marboxil group compared with 9/ 10 (90%) in the standard care group (P=1.00)	No hazard ratio and confidence intervals reported.
		Favipravir	Standard care				0/ 9 (0%) died in the favipravir group compared with 0/ 10 (0 %) in the standard care group (P=not applicable).	4/ 9 (44.4%) experienced one or more serious adverse events in the favipravir group compared with 4/ 10 (40%) in the standard care group (P=1.00).	2/ 9 (22.2%) were admitted to intensive care in the favipravir group compared with 0/ 10 (0 %) in the standard care group (P=.21).	0/ 9 (0%) received mechanical ventilation in the favipravir group compared with 0/ 10 (0 %) in the standard care group (P=not applicable).	No data	No data	8/ 9 (88.9%) experienced one or more non-serious adverse events in the favipravir group compared with 9/ 10 (90%) in the standard care group (P=1.00).	No hazard ratio and confidence intervals reported.
Mitja et al. 2020	353	Hydroxychloroquine	Standard care alone	Mild (nonhospitalized)	High	Reduction of viral RNA load in nasopharyngeal swabs at days 3, and 7 after treatment start.	0/ 169 (0%) died in the hydroxychloroquine group comapred with 0/ 184 (0%) in the standard care group (P=not applicable).	8/ 169 (4.7%) experienced one or more serious adverse events in the hydroxychloroquine group compared with 12/ 184 (6.5%) in the standard care group. This result is included in the meta-analysis.	No data	No data	No data	No data	121/ 169 (72%) experienced one or more non-serious adverse events in the hydroxychloroquine group compared with 16/ 184 (8.7%) in the standard care group. This result is included in the meta-analysis.	No data
Sakoulas et al. 2020	34	Intravenous Immunoglobulin	Standard care alone	Unclear	High	i) respiratory failure requiring receipt of mechanical ventilation (a composite of either receiving ventilation or the subject status changed to a do not resuscitate/do not intubate resulting in progressive respiratory failure and death) or ii) death from nonrespiratory causes prior to receipt of mechanical ventilation.	1/ 16 (6.3%) died in the intraveneous immunoglobin group compared with 3/17 i(18%) in the standard care group (P=.601)	1/ 16 (6.3%) experienced one or more serious adverse events in the intraveneous immunoglobin group compared with 3/17 i(18%) in the standard care group (P=.601). This result is purely based on mortality data, as suggested by the ICH-GCP guidelines.	No data	2/16 (12.5%) received mechanical ventilation in the intraveneous immunoglobin group compared with 7/17 (41.2%) in the standard care group (P.118).	No data	No data	No data	No data
Skipper et al. 2020	491	Hydroxychloroquine	Placebo	Mild (nonhospitalized)	High	Change in overall symptom severity over 14 days.	1/ 231 died in the hydroxychloroquine group compared with 1/ 234 in the placebo group (P=1).	1/ 231 experienced one or more serious adverse events in the hydroxychloroquine group compared with 1/ 234 in the placebo group (P=1). This result is purely based on mortality data, as suggested by the ICH-GCP guidelines.	No data	No data	No data	No data	92/212 (43.3%) experienced one or more non-serious adverse events in the hydroxychloroquine group compared with 46/ 211 (21.8%) in the placebo group (P=0).	No data
RECOVERY 2020 (dexamethasone)	6425	Dexamethasone	Standard care	Unclear	High	All-cause mortality within 28 days of randomisation.	482/ 2104 died in the dexamethasone group compared with 1110/ 4321 in the standard care group (age-adjusted rate ratio, 0.83; 95% CI 0.75 to 0.93; p < 0.001; reported in the published article).	482/ 2104 died in the dexamethasone group compared with 1110/ 4321 in the standard care group (age-adjusted rate ratio, 0.83; 95% CI 0.75 to 0.93; p < 0.001; reported in the published article). This result is purely based on mortality data, as suggested by the ICH-GCP guidelines.	No data	102/ 1780 received invasive mechanical ventilation in the dexamethasone group compared with 285/ 3638 in the standard care group (RR 0.77; 95% CI 0.62 to 0.95; reported in the published article).	No data	No data	No data	No data
RECOVERY 2020 (hydroxychloroquine)	1561 (plus 3155 randomized to standard care overlapping with the standard care group in the RECOVERY dexamethasone trial)	Hydroxychloroquine	Standard care	Unclear	High	28-day mortality.	418/1561 (26.8%) died in Hydroxychloroquine group compared with 788/3155 (25.0%) in the standard care group. (rate ratio 1.09; 95% confidence interval [CI] 0.96 to 1.23; P<0.18; reported in the trial preprint)	418/1561 (26.8%) experienced one or more serious adverse events in Hydroxychloroquine group compared with 788/3155 (25.0%) in the standard care group. (rate ratio 1.09; 95% confidence interval [CI] 0.96 to 1.23; P<0.18; reported in the trial preprint). This result is purely based on mortality data, as suggested by the ICH-GCP guidelines.	No data	No data	No data	No data	No data	No data
Tang et al. 2020	150	Hydroxychloroquine	Standard care	Mild, moderate, severe	High	The 28-day negative conversion rate of SARS-CoV-2.	No data	No data	No data	No data	No data	No data	No data	No data
Wang et al. 2020	237	Remdesivir	Placebo	Severe	High	Time to clinical improvement up to day 28 or discharged alive from hospital, whichever came first.	22/ 158 (13.9%) died in the remdesivir group compared with 10/ 78 (12.8 %) in the placebo group (P=1.00). This result is included in the meta-analysis.	28/ 158 (17,7%) experienced one or more serious adverse events in the remdesivir group compared with 20/ 78 (25,6%) in the placebo group (P=.17). This result is included in the meta-analysis.	No data	No data	No data	No data	102/ 155 (65,8%) experienced one or more non-serious adverse events in the remdesivir group compared with 50/ 78 (64,1%) in the placebo group (P=.88). This result is included in the meta-analysis.	Remdesivir was not associated with a difference in time to clinical improvement compared with placebo (hazard ratio 1.23 [95% CI 0.87–1.75]).
Wu et al. 2020	60	High-flow nasal-oxygenation	Standard bag-valve mask oxygenation	Critical	High	Total intubation time.	No data	No data	No data	No data	No data	No data	No data	No data
Yuan et al. 2020	21	99mTc-MDP injection of 5ml/day + routine treatment	Routine treatment	Mild	High	CT-based radiological pulmonary changes during 7-day follow-up.	No data	No data	No data	No data	No data	No data	No data	No data
Zheng et al. 2020	89	Novaferon	Lopinavir-ritonavir	Moderate, severe	High	In the register: Novel coronavirus nucleic acid clearance rate on day 6 after treatment (PT-PCR). In the report: The SARS-CoV-2 clearance rates in COVID-19 patients assessed on day 6 of antiviral treatment.	0/ 30 (0%) died in the novaferon group compared with 0/ 29 (0%) in the liponavir/ritonavir group (P=not applicable).	0/ 30 (0%) experienced one or more serious adverse events in the novaferon group compared with 0/ 29 (0%) in the liponavir/ritonavir group (P=not applicable).	No data	No data	No data	No data	Data on non-serious adverse events was not reported for the novaferon group. 2/ 29 (6.9%) experienced one or more non-serious adverse events in the novaferon+lopinavir/ritonavir group (P=not applicable).	No data
		Novaferon plus Lopinavir-ritonavir	Lopinavir-ritonavir				0/ 30 (0%) died in the novaferon+liponavir/ritonavir group compared with 0/ 29 (0%) in the liponavir/ritonavir group (P=not applicable).	0/ 30 (0%) experienced one or more serious adverse events in the novaferon+ liponavir/ritonavir group compared with 0/ 29 (0%) in the liponavir/ritonavir group (P=not applicable).	No data	No data	No data	No data	1/ 30 (3.3%) experienced one or more non-serious adverse events in the novaferon+liponavir/ritonavir group compared with 2/ 29 (6.9%) in the liponavir/ritonavir group (P=.61).	No data
		Novaferon plus Lopinavir-ritonavir	Novaferon				0/ 30 (0%) died in the novaferon group compared with 0/ 30 (0%) in the novaferon+liponavir/ritonavir group (P=not applicable).	0/ 30 (0%) experienced one or more serious adverse events in the novaferon group compared with 0/ 30 (0%) in the novaferon+liponavir/ritonavir group (P=not applicable).	No data	No data	No data	No data	Data on non-serious adverse events was not reported for the novaferon group. 1/ 30 (3.3%) experienced one or more non-serious adverse events in the novaferon+lopinavir/ritonavir group (P=not applicable).	No data
Zhong et al. 2020	17	Alpha lipotic acid	Placebo	Critical	High	Sequential Organ Failure Assessment (SOFA) score.	3/ 8 (37.5%) died in the alpha lipotic acid group compared with 7/ 9 (77.8 %) in the placebo group (P=.15).	3/ 8 (37.5%) experienced one or more serious adverse events in the alpha lipotic acid group compared with 7/ 9 (77.8 %) in the placebo group (P=.15). This result is purely based on mortality data, as suggested by the ICH-GCP guidelines.	No data	No data	No data	No data	No data	No data
